# Supplementary material for: Association of Severe Retinopathy of Prematurity and Bronchopulmonary Dysplasia with Adverse Neurodevelopmental Outcomes in Preterm Infants without Severe Brain Injury
Source: Brain Sci. 2021 May 26;11(6):699. doi: 10.3390/brainsci11060699 (PMC8226991; doi:10.3390/brainsci11060699)
Supplement: Supplementary file 1 [file brainsci-11-00699-s001.zip]

Archive with 1 entries (1 files):
- brainsci-1208318-supplementary.pdf
